# Supplementary material for: Reconstructing systematic persistent impacts of promotional marketing with empirical nonlinear dynamics
Source: PLoS One. 2019 Sep 18;14(9):e0221167. doi: 10.1371/journal.pone.0221167 (PMC6750578; doi:10.1371/journal.pone.0221167)
Supplement: S1 File — This spreadsheed contains raw data on sales of specialty beer brands provided by scanned purchases of Tesco ClubCard in the UK. These data are available to subscribers by dunnhumby (a subsidiary of Tesco) via a web-portal. Coauthor Andrew Fearne was provided original access to these data pursuant to a longstanding research relationship with dunnhumby. (XLSX) [file pone.0221167.s001.xlsx]

## Sheet: Promos - Beer
Brand View Product Name	Dunnhumby Group	2009-02-09	2009-02-16	2009-02-23	2009-03-02	2009-03-09	2009-03-16	2009-03-23	2009-03-30	2009-04-06	2009-04-13	2009-04-20	2009-04-27	2009-05-04	2009-05-11	2009-05-18	2009-05-25	2009-06-01	2009-06-08	2009-06-15	2009-06-22	2009-06-29	2009-07-06	2009-07-13	2009-07-20	2009-07-27	2009-08-03	2009-08-10	2009-08-17	2009-08-24	2009-08-31	2009-09-07	2009-09-14	2009-09-21	2009-09-28	2009-10-05	2009-10-12	2009-10-19	2009-10-26	2009-11-02	2009-11-09	2009-11-16	2009-11-23	2009-11-30	2009-12-07	2009-12-14	2009-12-21	2009-12-28	2010-01-04
Adnams Spindrift Beer 330ml	SPECIALITY BEER
Bacchus Framboise (Raspberry) Fruit Beer 375ml	SPECIALITY BEER																																											0.48	0.48	0.48	0.48	0.48	0.48
Bacchus Kriek (Cherry) Fruit Beer 375ml	SPECIALITY BEER																																											0.48	0.48	0.48	0.48	0.48	0.48
Belhaven Fruit Beer 500ml	SPECIALITY BEER																																	0.18	0.15	0.15	0.15							0.3	0.26	0.26	0.26	0.26	0.26
Chimay Red Bottle 330ml	SPECIALITY BEER																												0.42															0.38	0.38	0.38	0.38	0.38	0.38
Duvel Belgian Beer Bottle 330ml	SPECIALITY BEER
Erdinger Weissbier Lager Bottle 500ml	SPECIALITY BEER	0.3	0.3	0.3	0.17
Grimbergen Blonde Beer Lager Bottle 330ml	SPECIALITY BEER										0.22	0.22	0.24	0.24	0.24														0.57									0.36	0.36	0.36	0.36			0.34	0.34	0.34	0.34	0.34	0.34
Grimbergen Dubbel Bottle 330ml	SPECIALITY BEER										0.22	0.22	0.24	0.24	0.24														0.57									0.24	0.24	0.24	0.24			0.31	0.31	0.31	0.31	0.31	0.31
Hoegaarden White Beer Bottle 330ml	SPECIALITY BEER			0.39	0.34	0.34	0.24	0.22																					0.19			0.19	0.17	0.17	0.17	0.17
Hoegaarden White Beer Bottle 750ml	SPECIALITY BEER	0.85	0.85	0.85	0.85			0.84	0.84	0.84	0.84				0.87	0.87	0.01	0.01	0.69	0.69	0.69	0.69	0.69	0.04	0.04	0.04	0.04	0.04	0.04							0.69	0.69	0.69	0.7		0.69	0.69	0.69	0.7	0.7	0.7	0.7	0.7	0.7
Hoegaarden White Lager Bottles 4X330 1320ml	SPECIALITY BEER										0.24	0.24	0.59	0.59	0.59														0.84	0.84	0.84	0.84						1.23	1.23	0.75	0.75								0.75
Innis & Gunn Oak Aged Beer 330ml	SPECIALITY BEER																												0.37			0.04	0.04	0.04	0.04	0.04	0.37	1.33	0.04	0.04	0.04	0.04	0.04	0.04	0.27	0.27	0.27	0.27	0.27
Innis & Gunn Oak Aged Blonde Beer 330ml	SPECIALITY BEER			0.52	0.52	0.52	0.52	0.52																					0.59															0.05	0.32	0.32	0.32	0.32	0.32
Innis & Gunn Original Oak Aged Beer 750ml	SPECIALITY BEER							0.73	0.73	0.73	0.73				0.76	0.76	0.76	0.76																							0.76	0.76	0.76	0.65	0.65	0.65	0.65	0.65	0.65
Kasteel Cru Lager Bottle 330ml	SPECIALITY BEER
Kronenbourg Blanc Lager Bottle 500ml	SPECIALITY BEER
Kwak Lager Bottle 330ml	SPECIALITY BEER
Leffe Blonde 12X250ml 3000ml	SPECIALITY BEER
Leffe Blonde Bier 330ml	SPECIALITY BEER			0.4	0.31	0.31	0.31	0.3																					0.27			0.27	0.25	0.25	0.24	0.24
Leffe Blonde Lager Bottle 750ml	SPECIALITY BEER	0.85	0.85	0.85	2.5			0.83	0.83	0.83	0.83				0.87	0.87	0.02	0.02	0.69	0.69	0.69	0.69	0.69	0.33	0.33	0.33	0.33	0.33	0.33							0.69	0.69	0.69			0.69	0.69	2.5	0.7	0.7	0.7	0.7	0.7	0.7
Leffe Blonde Lager Bottles 4X330 1320ml	SPECIALITY BEER										0.95	0.95	0.99	0.99	0.99														1.2	1.2	1.5	1.5						0.95	0.95	0.93	0.93								0.95
Leffe Brune Lager Bottle 330ml	SPECIALITY BEER			0.39	0.24	0.24	0.24	0.23																					0.21			0.21	0.19	0.19	0.17	0.17
Leffe Brune Lager Bottle 750ml	SPECIALITY BEER	0.85	0.85	0.85	0.85			0.83	0.83	0.83	0.83				0.87	0.87	0.02	0.02	0.69	0.69	0.69	0.69	0.69	0.33	0.33	0.33	0.33	0.33	0.33							0.69	0.69	0.69			0.69	0.69	2.5	0.7	0.7	0.7	0.7	0.7	0.7
Own Label Premium Belgian Abbey 750ml	SPECIALITY BEER																								0.68	0.68	0.68	0.68	0.68	0.68	0.68	0.68				0.68	0.68	0.68
Own Label Premium Belgian Wheat Beer 750ml	SPECIALITY BEER																													0.35	0.35	0.35				0.35	0.35	0.35
Paulaner Hefe Weissbier 500ml	SPECIALITY BEER
Timmermans Strawberry Beer 330ml	SPECIALITY BEER																																											0.38	0.38	0.38	0.38	0.38	0.38
Weihenstephan Hefe Weissbier 500ml	SPECIALITY BEER																												0.32
[truncated: 56 more columns]
