# Supplementary material for: Reconstructing systematic persistent impacts of promotional marketing with empirical nonlinear dynamics
Source: PLoS One. 2019 Sep 18;14(9):e0221167. doi: 10.1371/journal.pone.0221167 (PMC6750578; doi:10.1371/journal.pone.0221167)
Supplement: S2 File — This spreadsheet contains raw data on promotions of specialty beer brands collected by dunnhumby, which makes these data available to subscribers via a web-portal. Coauthor Andrew Fearne was provided original access to these data pursuant to a longstanding research relationship with dunnhumby. (XLS) [file pone.0221167.s002.xls]

## Sheet: SPEND
WKM - Beers and Lagers
Time Period: 104 weeks from 09-Feb-2009 to 06-Feb-2011
		Description	2009-02-09	2009-02-16	2009-02-23	2009-03-02	2009-03-09	2009-03-16	2009-03-23	2009-03-30	2009-04-06	2009-04-13	2009-04-20	2009-04-27	2009-05-04	2009-05-11	2009-05-18	2009-05-25	2009-06-01	2009-06-08	2009-06-15	2009-06-22	2009-06-29	2009-07-06	2009-07-13	2009-07-20	2009-07-27	2009-08-03	2009-08-10	2009-08-17	2009-08-24	2009-08-31	2009-09-07	2009-09-14	2009-09-21	2009-09-28	2009-10-05	2009-10-12	2009-10-19	2009-10-26	2009-11-02	2009-11-09	2009-11-16	2009-11-23	2009-11-30	2009-12-07	2009-12-14	2009-12-21	2009-12-28
Specialty Beer		Adnams Spindrift Beer 330Ml	0	0	0	0	0	0	0	0	0	0	0	0	0	0	0	0	0	0	0	0	0	0	0	0	0	0	0	0	0	0	0	0	0	0	0	0	0	0	0	0	0	0	0	0	0	0	0
		Bacchus Framboise 375 Ml	1696.9	1481.8	1314.5	1457.9	1601.3	1123.3	1338.4	1959.8	1410.1	1266.7	1003.8	1831.6	1205	1590.6	1614.7	2000.3	1373.7	1638.8	1638.8	1012.2	1397.8	1614.7	1590.6	1060.4	1060.4	1253.2	1831.6	879.7	825	663.6	626.3	844.3	578.4	475.9	771.2	560.1	578.4	716.8	530.2	698.9	674.8	578.4	1008.3	1042.2	1987.9	2952.9	1254.5
		Bacchus Kriek 375Ml	1266.7	1266.7	1218.9	1864.2	1601.3	1242.8	1362.3	1577.4	1386.2	1362.3	1113.7	1662.9	1205	1397.8	2084.7	1687	1566.5	1759.3	1542.4	1301.4	1494.2	1518.3	1590.6	1084.5	1349.6	1662.9	2024.4	1831.7	1554.6	1662.9	1916.1	1542.4	1518.3	1277.3	1156.6	1759.3	1783.4	1952.1	1421.9	1783.4	1735.2	1831.6	2716.1	3281	4361.8	5268.9	2103.7
		Belhaven Fruit Beer 500Ml	221.7	133.7	227.9	244.8	100.8	113.6	284	150.5	280	210	196	178.8	126.4	110.6	189.6	124.8	444.8	361.8	214.5	229.8	241.6	138.6	168.3	198.9	334.4	304	211.4	256.7	151	150	307.5	272.3	272.8	336.6	305.2	207.2	147	147	306.6	233.6	189.8	172.8	291	354	637.2	590	448.4
		Chimay Red 330Ml Btl	1692	1512	2070	1852.2	1549.8	1417.5	1039.5	1958	1814.4	1644.3	1852.2	1757.2	1012.3	1126.9	1623.5	935.9	1107.8	935.9	1833.6	878.6	1069.6	1528	1470.7	1241.5	1623.5	1298.8	1298.8	2014.9	1177	1245.2	733.8	804.1	849.8	840.1	888.1	1040.8	897.7	954.7	1050.5	1260.6	1337	1044.6	2168.6	2570.4	2754	3044.7	2279.7
		Duvel 330Ml Bottle	7817.7	6913.8	7053	5611	6870.2	6294	6567	6931.2	8021.7	6756.3	6617.4	6665.7	7014.9	7537.8	7099.8	6859	11942	14992.7	14055.9	11447.8	7660.7	6480	7068.6	6873.6	7268.2	7488.6	7277.4	6931.8	8106.6	7322.4	7174.8	5787.1	6576	7525.4	7714.1	6837.3	7925.7	8896.5	7989.8	8031.8	7905	7192.6	8338.1	7265.7	10273.2	12162	6315.6
		Erdinger Weissbier 500Ml	15883.9	16253.1	9924.9	7204.2	8925.9	8794.8	9780.3	8234.4	10979.8	8354.8	9268.2	9047.7	8589.6	8364.6	9318	10372.6	14588.2	14843	15940.1	14948.4	12128.4	8801.4	8699.4	8370	7266.6	8833.8	8163	6704.6	9203	7709.4	8171.6	8255	7793.2	8704.6	8592.6	7952	8657.2	8315.4	8675	6865.2	9022.4	9430.7	8819.4	8880	11794.9	14895.8	9850.5
		Grimbergen Blonde 330Ml Bottle	906	785.2	724.8	744	588.9	387.5	771.9	635.5	914.5	1533.4	2342.3	2519.5	2294.2	1201.9	1099	706.5	2568.2	2815.5	3606.9	1829.8	1245.7	1193.2	1334.5	938.2	1106.9	1114.7	1055.1	2022.4	1193.8	1061.7	481.3	462.9	350	248.6	274.4	326.8	620.5	470.4	747.7	474.3	309.2	354.9	313.4	523.8	810	580.5	351
		Grimbergen Dubbel 330Ml Bottle	936.2	830.5	921.1	830.8	480.5	727.3	604.5	775	1224.5	1381.4	1894.2	2313.2	2369.3	1834.3	847.8	926.3	1970.3	2381.5	3073.1	1689	1227.2	1067.6	785	769.6	1004.8	706.5	980.7	1580.3	1022.8	757.9	496.8	387.8	408.6	258.9	344.6	415.8	415.8	667	534.6	355.5	325.8	423.9	469.1	428.4	567	831.6	214.2
		Hoegaarden 330Ml Btl	1877.1	2338.8	7912.7	6570.6	7951.1	9523.3	3255.1	2432.9	2834.9	2857.6	3133.3	3057.3	2721.2	2593.4	2494.6	2516.8	8202	12671	12906	9670.8	5046	3115.5	2761.8	3327.2	2368.1	2249.1	2654.2	3625.1	1719.2	1017.1	2962	4214.6	4500	4494	2051.6	1102.9	1286.9	1212.5	593.4	871.1	834.5	516.5	682.8	633.6	1037	1083.6	472.8
		Hoegaarden 1 X 750Ml Bottle	14181.5	13488	5934.3	7097.4	8598.5	4675.6	9973.3	12830.3	13595	6441.9	3744.7	4788	3740.7	11925	17681	16101.2	12271.1	10569.9	12671.4	9990.6	15292.8	13658.7	14086.3	17599.1	15423.3	16713.5	15433.7	12107.4	10526.1	8228.2	9051.8	10641.5	6755	5804.4	11569.4	12968.5	6663.7	14890.2	5581.3	10257.9	14245.1	12591.1	13987.2	15796.4	18005.7	23319.9	14942.8
		Hoegaarden White Beer 4X330 Ml Bottles	5540.1	4882.2	5214	3256.8	3020.8	4106.4	4411.3	5978.4	6614.4	10687.7	11511	14045.4	12419.3	7011.4	9510.8	8061.6	5347.8	5200.3	5257.1	4800.1	10086.8	7798.6	3615.2	4492.7	6069.2	6778.5	7192.5	9688	14939.1	10152.9	6627.2	4721.7	5049.6	5453.8	4961.2	3909.4	12497.3	13189.9	16618.1	8262.7	6570	5886.7	6085.7	8931.9	11235.7	17671.6	6699.4
		Innis & Gunn Oak Aged Beer 330Ml	5216.2	4694.1	8185.4	9098.3	7706.2	7650.7	8151.7	7514.8	8863.5	7942.4	7264.5	7239.6	6995.1	8275.2	9762.3	9060	8917.9	7731.4	9545.4	8455.4	6435.2	5485.8	4753.9	5096.4	5027.9	5507.4	5206	6495.9	5063.9	5223.5	6423.6	6185.6	6436.5	6521.3	4692.2	10764.8	6504.1	6723.3	8312.1	6993.4	7830.6	7878.6	8913.8	7920	10988	11286	7227
		Innis & Gunn Blonde 330Ml	2477.6	1854.4	5705.3	6122.7	6074	6493.4	2634.2	2158.4	2340.8	1854.4	2796.8	1866.6	2051.1	2289.6	2919.7	1844.4	5241	5044.6	6637.4	3328.8	2798	2559.9	2130.6	1757	2528.1	2385	2629.1	2981.5	1744.9	1605	1673.4	1614.5	1073.6	1119.3	765	751.9	1548.2	1172.5	874.5	715.5	977.8	842.7	1566.4	2032	3253.7	3568.7	1600.2
		Innis & Gunn Original 750Ml	2325.6	2454.8	2390.2	1970.3	1808.8	2487.1	4435.8	6187.3	5920.4	2098.1	2034.9	2412.4	1695.2	3939.2	5067.1	4340.8	2248.7	912.8	1401.8	1336.6	1727.8	1304	1825.6	1727.8	2021.2	2314.6	1630	1427.8	1621.8	1098.6	1141	1352.6	1336.6	1630	1467	1075.8	1564.8	1499.6	1662.6	3192.4	5275.3	2575.4	3020.8	4635.3	5324.4	5924.7	4254.3
		Kasteel Cru 330Ml	338.3	358.2	218.9	477.6	900.9	386.1	49.5	118.8	138.6	0	19.8	9.9	19.8	0	49.5	0	9.9	9.9	0	0	19.8	0	0	0	0	0	0	0	0	0	7.4	0	0	0	0	0	0	0	0	0	0	0	0	0	0	0	0
		Kronenbourg 1664Blanc 500Ml	2080.8	1580	1912	1990	620	120	20	20	10	50	0	0	0	0	0	0	10	0	0	40	0	0	0	0	0	0	0	0	0	0	0	0	0	0	0	0	0	0	0	0	0	0	0	0	0	0	0
		Kwak 330Ml	1271.6	1365.1	1309	994.5	1053	955.5	1092	1716	1638	1716	1248	1103.2	906.2	1516.9	1300.2	1103.2	704.3	906.2	1438.1	847.1	1635.1	1059.1	866.8	1142.6	1044.1	1477.5	748.6	712.3	781.3	576.4	755.7	393.9	428.4	354.6	428.4	689.5	620.4	756.1	847.1	591	709.2	512.2	512.2	906.2	1122.9	1063.8	689.5
		Leffe Blonde Bottle 330Ml	6632.6	6652.6	20977.7	21142	19799.9	21803.5	7809.1	6604	7019	7638.2	8242.7	9317.5	7459.8	6711.7	6504	7158.2	18112.3	21654.2	21175	19148.8	10343.5	7705.8	6587.9	5774.7	6574.6	7014.9	5970.1	5652.7	1867	1606.4	5824.5	6879.1	8177.7	9761.1	3459.8	1438.9	2102.5	1538.5	1925	1626.8	2247.9	1212.5	1542.6	1888.5	2409.9	2575.5	1092.7
		Leffe Blonde 4X330Ml Btl	2997.5	3106.5	2507	1846.2	1444.4	1520.3	3247.7	3366	5494.5	8412.4	8132.5	10803.8	9398.9	5702	5143.1	5180.5	3853.7	2525.2	4151.6	3907.1	9454.5	8365.5	9679.6	6138	4405.5	3115.2	5098.5	16461.9	20923.5	23606.5	10397.5	6007	8811	9937.1	10082.2	9704	22863.4	29359.5	27902.4	13216.8	9495.6	14600	10179.2	11821	16681.5	24506.5	10390
		Leffe Brune 330Ml Btl	3377.7	2543.7	8981.4	8875	8847.9	10143.9	4373.2	3260.5	3837.6	3260.4	4209.5	3858.4	3102.1	2906.3	3369.6	3112.4	8105.4	9488.7	11178.7	7150	4826.2	2562	2892.4	3859.9	3472.7	3146	3630	4215.2	1938.4	1794.4	3011.4	3782	3809.9	4001.7	1539.3	1070.4	1462.6	1141.7	1083.6	1135	1225.5	1341.6	1096.5	1643.4	1767.3	2089.8	776.7
		Leffe Brune 750Ml	10454	8602	3380.4	4686.6	5168.4	2442	8108.8	10219.6	11411.1	3649.1	2451.2	2326.6	2359	8068.2	10543.7	9303.4	7643.6	8233.7	10229.4	7099.2	9735.4	7364.7	9480	8434.2	8191.7	8703.6	8347.7	4487.2	4974.2	4691.3	4407.5	4954	2937.4	2361.9	7368.3	8402	4277.6	3253.8	4046.9	7938.7	10786.1	8640.8	9486.9	10034.7	13446	16143.5	8764.8
		Paulaner Hefe-Weissbier 500Ml	0	0	0	0	33.8	1639.3	2535	2247.7	2281.5	2568.8	2214.6	2873	1994.2	2750.7	2315.4	2619.6	1622.4	1368.9	1546.2	1909.7	2078.7	1496	1335.1	1267.5	2176.1	2281.5	2382.9	3025.1	3704.6	3646.3	2509.5	3346.2	3177.2	4022.2	4022.1	3092.7	4121.9	4478.5	3836.3	3565.9	2974.4	2433.6	2771.6	3836.3	4056	5492.5	3842.6
		Timmermans Strawberry Beer 330Ml	0	0	0	0	0	0	0	0	0	0	0	0	0	0	0	0	0	0	0	0	0	0	0	0	0	0	207.9	907.2	1020.6	850.5	793.8	1001.7	963.9	831.6	945	1058.4	661.5	1077.3	1209.6	1020.6	1171.8	1266.3	1785.9	2114	1887.5	2672.7	1419.4
		Weihenstephan Hefe Weiss 500Ml	2081.1	1863.9	2376.9	1682.6	1969	2004.8	1628.9	2183.8	2165.9	1879.5	2201.7	3113.2	1972.9	2325.9	2968.4	2841.7	5292	5431.8	5946.9	4833.9	2839.6	2353	1737.6	2407.2	1990.9	2950.3	2630.4	3025.5	1385.6	1296.1	1505.5	1479.9	1094.4	1728.4	1303.2	1936.7	1298.1	1592.8	1212.7	1303.2	1104.1	1312.2	1158.4	1882.4	1629	2479.7	964.5
[truncated: 58 more columns]
